# Supplementary material for: Emergence of tet(X4) and blaNDM−5 in clinical isolates of Salmonella Typhimurium 1,4,[5],12:i:- from Jinhua, China: epidemiological and genomic characterization
Source: Front Microbiol. 2026 Mar 24;17:1744620. doi: 10.3389/fmicb.2026.1744620 (PMC13055601; doi:10.3389/fmicb.2026.1744620)
Supplement: Supplementary file 1 [file Table_1.xlsx]

## Sheet: Sheet1
Isolate ID	Collection Date	Location	ST Type	cgMLST Type	Antimicrobial Resistance Genes
ZJJH22SAL01	2022	Yongkang	ST34	cgST-16838	aph(6)-Id、aac(6')-Iaa、blaTEM-1B、sul2、tet(B)
ZJJH22SAL02	2022	Yongkang	ST34	cgST-16838	aac(3)-VIa、aac(6')-Iaa、aph(6)-Id、aadA24、qnrS1、blaTEM-1B、sul2、mph(A)、tet(B)、floR
ZJJH22SAL03	2022	Yiwu	ST34	cgST-16838	aac(6')-Iaa、aph(3'')-Ib、aadA22、qnrS1、blaTEM-1B、sul2、lnu(G)、tet(X4)、floR
ZJJH22SAL04	2022	Yongkang	ST34	cgST-16838	aac(6')-Iaa、aph(6)-Id、blaTEM-1B、sul2、tet(B)
ZJJH22SAL05	2022	Yongkang	ST34	cgST-16838	aac(6')-Iaa、qnrS1、blaCTX-M-65、blaTEM-30、blaTEM-234、blaTEM-1B、tet(B)、floR
ZJJH22SAL06	2022	Wu cheng	ST34	cgST-18037	aac(6')-Iaa、blaTEM-1B
ZJJH22SAL07	2022	Pan’an	ST34	cgST-18433	aac(6')-Iaa、aadA1、qnrS1、blaOXA-10、blaTEM-30、blaTEM-207、blaTEM-234、blaTEM-186、sul2、dfrA14、tet(B)、cmlA1、floR、ARR-2
ZJJH22SAL08	2022	Dongyang	ST34	cgST-16838	aac(3)-IV、aac(6')-Iaa、aadA2b、aph(3')-Ia、aph(4)-Ia、aadA2b、qnrS1、blaOXA-10、sul3、lnu(F)、tet(B)、floR
ZJJH22SAL09	2022	Wu cheng	ST34	cgST-16838	aac(3)-IV、aac(6')-Iaa、aadA2b、aph(3')-Ia、aph(4)-Ia、aadA2b、qnrS1、blaOXA-10、sul3、lnu(F)、tet(B)、floR
ZJJH22SAL10	2022	Yongkang	ST34	cgST-16838	aac(3)-IV、aac(6')-Iaa、aadA1、aph(3')-Ia、aph(4)-Ia、aadA1、qnrS1、blaOXA-10、blaCTX-M-65、sul2、dfrA14、tet(B)、floR、ARR-2
ZJJH22SAL11	2022	Yongkang	ST34	cgST-16838	aac(3)-IV、aac(6')-Iaa、aadA1、aph(3')-Ia、aph(4)-Ia、aadA1、qnrS1、blaOXA-10、blaCTX-M-65、sul2、dfrA14、tet(B)、floR、ARR-2
ZJJH23SAL12	2023	Yongkang	ST34	cgST-16838	aac(6')-Iaa、qnrS1、blaTEM-1B、sul2、dfrA14、tet(B)、floR
ZJJH23SAL13	2023	Wu cheng	ST34	cgST-16838	aac(6')-Iaa、qnrS1、blaTEM-1B、tet(B)
ZJJH23SAL14	2023	Dongyang	ST34	cgST-16838	aac(6')-Iaa、qnrS1、blaTEM-1B、dfrA14、floR
ZJJH23SAL15	2023	Lan xi	ST34	cgST-16838	aac(6')-Iaa、qnrS1、blaTEM-1B、tet(B)
ZJJH23SAL16	2023	Yongkang	ST34	cgST-16838	aac(6')-Iaa、aph(6)-Id、sul2、tet(B)
ZJJH23SAL17	2023	Dongyang	ST34	cgST-16838	aac(6')-Iaa、aph(6)-Id、blaCTX-M-27、sul2、erm(B)、mph(A)、tet(B)、erm(B)
ZJJH23SAL18	2023	Yiwu	ST34	cgST-18017	aac(6')-Iaa、aph(6)-Id、sul2、tet(B)
ZJJH23SAL19	2023	Pu jiang	ST34	cgST-16838	aac(6')-Iaa、aph(6)-Id、blaTEM-1B、tet(B)、floR
ZJJH23SAL20	2023	Pu jiang	ST34	cgST-16838	aac(3)-IId、aac(6')-Iaa、aadA16、aac(6')-Ib-cr、aadA16、blaCTX-M-55、sul1、dfrA27、mph(A)、ARR-3
ZJJH23SAL21	2023	Pu jiang	ST34	cgST-16838	aac(6')-Iaa
ZJJH23SAL22	2023	Yongkang	ST34	cgST-18601	aac(6')-Iaa、aadA16、aadA16、blaTEM-1B、sul1、dfrA27、tet(B)、floR、ARR-3
ZJJH23SAL23	2023	Yongkang	ST34	cgST-18403	aac(6')-Iaa、aph(6)-Id、blaTEM-1B、sul2、tet(B)
ZJJH23SAL24	2023	Yongkang	ST34	cgST-17296	aac(6')-Iaa、aph(6)-Id、blaCTX-M-55、sul2、fosA3、tet(B)、floR
ZJJH23SAL25	2023	Yongkang	ST34	cgST-17296	aac(6')-Iaa、aadA16、aadA16、blaTEM-1B、sul1、dfrA27、tet(B)、ARR-3
ZJJH23SAL26	2023	Yongkang	ST34	cgST-17296	aac(6')-Iaa、aadA16、aac(6')-Ib-cr、aadA16、blaTEM-1B、sul1、dfrA27、tet(B)、ARR-3
ZJJH23SAL27	2023	Wu cheng	ST34	cgST-17296	aac(3)-IV、aac(6')-Iaa、aph(6)-Id、aph(3')-Ia、aph(4)-Ia、qnrS1、blaNDM-5、blaTEM-234、blaOXA-10、blaTEM-207、blaTEM-30、blaTEM-1B、lnu(F)
ZJJH23SAL28	2023	Lan xi	ST34	cgST-17296	aac(6')-Iaa、blaTEM-1B、tet(B)
ZJJH24SAL29	2024	Lan xi	ST34	cgST-17296	aac(6')-Iaa、aadA16、aac(6')-Ib-cr、aadA16、blaTEM-1B、sul1、dfrA27、tet(B)、ARR-3
ZJJH24SAL30	2024	Dongyang	ST34	cgST-17296	aac(6')-Iaa、blaTEM-1B、tet(B)
ZJJH24SAL31	2024	Yongkang	ST34	cgST-17296	aac(6')-Iaa、aadA16、aac(6')-Ib-cr、aadA16、blaTEM-1B、sul1、dfrA27、tet(B)、 floR、ARR-3
ZJJH24SAL32	2024	Wu cheng	ST34	cgST-17296	aac(6')-Iaa、aph(6)-Id、blaTEM-1B、sul2
ZJJH24SAL33	2024	Pu jiang	ST34	cgST-17296	aac(6')-Iaa、blaTEM-1B
ZJJH24SAL34	2024	Wu cheng	ST34	cgST-18405	aac(6')-Iaa、aph(6)-Id、blaTEM-1B、sul2、tet(B)
ZJJH24SAL35	2024	Pu jiang	ST34	cgST-16838	aac(6')-Iaa、blaTEM-1B
ZJJH24SAL36	2024	Pu jiang	ST34	cgST-16838	aac(6')-Iaa、blaTEM-1B
ZJJH24SAL37	2024	Yongkang	ST34	cgST-16838	aac(6')-Iaa、aadA1、aadA1、qnrS1、blaOXA-10、blaTEM-30、blaTEM-207、blaTEM-234、blaTEM-1B、sul2、dfrA14、floR、ARR-2
ZJJH24SAL38	2024	Yongkang	ST34	cgST-18092	aac(3)-IV、aac(6')-Iaa、aph(6)-Id、aph(3')-Ia、aph(4)-Ia、aadA2b、qnrS1、blaCTX-M-65、blaOXA-10、sul3、lnu(F)、floR
ZJJH24SAL39	2024	Yongkang	ST34	cgST-17329	aac(6')-Iaa、aph(6)-Id、blaTEM-1B、sul2、tet(B)
ZJJH24SAL40	2024	Yongkang	ST34	cgST-17329	aac(3)-IV、aac(6')-Iaa、aph(3')-Ia、aph(4)-Ia、qnrS1、blaCTX-M-65、blaOXA-10、sul2、lnu(F)、tet(B)、floR、ARR-2
ZJJH24SAL41	2024	Yongkang	ST34	cgST-18433	aac(6')-Iaa、aadA2b、aadA2b、qnrS1、blaCTX-M-65、blaOXA-10、sul3、floR
ZJJH24SAL42	2024	Yongkang	ST34	cgST-18410	aac(6')-Iaa、aph(6)-Id、qnrS1、blaTEM-1B、sul2、floR
ZJJH24SAL43	2024	Yiwu	ST34	cgST-18410	aac(6')-Iaa、aph(6)-Id、qnrS1、blaTEM-1B、sul2、dfrA14、floR
ZJJH24SAL44	2024	Yiwu	ST34	cgST-18410	aac(6')-Iaa、aph(6)-Id、qnrS11、blaTEM-1B、sul2、floR
ZJJH24SAL45	2024	Dongyang	ST34	cgST-17521	aac(6')-Iaa、aph(6)-Id、qnrS1、blaTEM-1B、sul2、dfrA14、floR
ZJJH24SAL46	2024	Yongkang	ST34	cgST-17521	aac(6')-Iaa、aph(6)-Id、qnrS1、blaTEM-1B、sul2、dfrA14、erm(C) 、floR
ZJJH24SAL47	2024	Wu cheng	ST34	cgST-17521	aac(6')-Iaa、qnrS1、blaTEM-1B、dfrA14、floR
ZJJH24SAL48	2024	Yiwu	ST34	cgST-18410	aac(6')-Iaa、aph(6)-Id、blaTEM-1B、sul2、dfrA14、tet(B)
ZJJH24SAL49	2024	Yiwu	ST34	cgST-17324	aac(6')-Iaa、qnrS1、blaCTX-M-55、tet(B)
ZJJH24SAL50	2024	Yiwu	ST34	cgST-9106	aac(6')-Iaa、aph(6)-Id、qnrB19、blaTEM-1B、sul2、tet(B)
ZJJH24SAL51	2024	Yongkang	ST34	cgST-18084	aac(3)-IV、aac(6')-Iaa、aadA1、aac(6')-Ib-cr、aph(3')-Ia、aph(4)-Ia、aadA1、blaOXA-1、sul3、dfrA12、bleO、tet(B)、cmlA1、floR、ARR-3
